# Supplementary material for: A Genetic Screen for Dihydropyridine (DHP)-Resistant Worms Reveals New Residues Required for DHP-Blockage of Mammalian Calcium Channels
Source: PLoS Genet. 2008 May 9;4(5):e1000067. doi: 10.1371/journal.pgen.1000067 (PMC2362100; doi:10.1371/journal.pgen.1000067)
Supplement: Table S1 — An excel file of the calculations of correlations between the worm phenotypes and the behavior of the mutant rat channels. (0.17 MB XLS) [file pgen.1000067.s002.xls]

## Sheet: Sheet2
Measurements
worm	worm	rat		worm embryos in utero (on DMSO)			worm embryos in utero (on 5uM nemadipine)			Rat Cav1.2	Rat Cav1.2
allele	polymorphism	polymorphism		avg	sem		avg	sem		IC50 on nifedipine	Ires100 (residual current)
wild type				11.55	0.472814		18.1	0.672388		0.12679	-0.0106
n2368	G365R	na		3.95	0.294467		7.45	0.45
ad1006	unknown	na		20.75	0.899927		2.75	0.610759
n582	A899H	na		28.35	0.935485		18.2	0.531136
tr81	A236V	A283V		10.8	0.394702		15.55	0.545194		0.28233	0.0451
tr73	A615V	S666V		8.7	0.567079		11.25	0.512348		0.1839	0.156
tr93	A615V	S666V		10.25	0.469462		10.7	0.567079
tr79	A702T	A752T		7.1	0.3832		12	0.538028		0.15182	0.0897
tr132	A702T	A752T		9.25	0.409589		13.65	0.599452
tr76	A702V	A752V		8.75	0.440544		11.35	0.448829		0.82181	0.0617
tr86	A702V	A752V		11.35	1.0545		15.5	1.14363
tr92	M1055L	M1160L		7.9	0.390007		14.15	0.454654		0.14572	0.431
tr69	M1056I	na		6.35	0.243602		10.75	0.570664
tr89	M1056I	na		6.7	0.411032		13.1	0.597803
tr71	V1060L	V1165L		9	0.316228		21.85	0.901096		4.60246	0.351
tr74	T1066I	T1171I		13.4	0.712298		20.15	0.909815		0.09629	0.193
The corrleation between the strength of the mutant phenotype (off drug) and the degree of resistance to nemadipine.
worm	worm	rat		embryos DMSO			embryos 5uM
allele	polymorphism	polymorphism		avg	strenght of phenotype (egl (wt) over egl(mut)		avg	amount of resistance ((mut(egl(nema))/egl(non-nema))/(wt(egl(nema))/egl(non-nema))
wild type				11.55			18.1
n2368	G365R	na		3.95	2.92405		7.45	1.20362
ad1006	unknown	na		20.75	0.556627		2.75	0.0845757
n582	A899H	na		28.35	0.407407		18.2	0.409684
tr81	A236V	A283V		10.8	1.06944		15.55	0.918835
tr73	A615V	S666V		8.7	1.32759		11.25	0.82521
tr93	A615V	S666V		10.25	1.12683		10.7	0.666179
tr79	A702T	A752T		7.1	1.62676		12	1.07858
tr132	A702T	A752T		9.25	1.24865		13.65	0.94172
tr76	A702V	A752V		8.75	1.32		11.35	0.827787
tr86	A702V	A752V		11.35	1.01762		15.5	0.871499
tr92	M1055L	M1160L		7.9	1.46203		14.15	1.14304
tr69	M1056I	na		6.35	1.8189		10.75	1.08035
tr89	M1056I	na		6.7	1.72388		13.1	1.24775
tr71	V1060L	V1165L		9	1.28333		21.85	1.54932
tr74	T1066I	T1171I		13.4	0.86194		20.15	0.959624
							correlation coefficient (strenght of phenotype vs. resistance) =	0.641498
The corrleation between worm resistance to nemadipine and the IC50 of the rat CaV1.2 mutation on nefidipine.
worm	worm	rat		Rat Cav1.2
allele	polymorphism	polymorphism		IC50 on nifedipine			worm resistance to nemadipine
wild type				0.12679			1
tr81	A236V	A283V		0.28233			0.918835
tr73*	A615V	S666V		0.1839			0.746
tr79*	A702T	A752T		0.15182			1.009
tr76*	A702V	A752V		0.82181			0.849599
tr92	M1055L	M1160L		0.14572			1.14304
tr71	V1060L	V1165L		4.60246			1.54932
tr74	T1066I	T1171I		0.09629			0.959624
						correlation coefficient (worm resistance vs. rat IC50) =	0.836657
The corrleation between worm resistance to nemadipine and the residual current of the rat CaV1.2 mutation on nefidipine.
worm	worm	rat		Rat Cav1.2
allele	polymorphism	polymorphism		Ires100 (residual current)			worm resistance to nemadipine
wild type				-0.0106			1
tr81	A236V	A283V		0.0451			0.918835
tr73*	A615V	S666V		0.156			0.746
tr79*	A702T	A752T		0.0897			1.009
tr76*	A702V	A752V		0.0617			0.849599
tr92	M1055L	M1160L		0.431			1.14304
tr71	V1060L	V1165L		0.351			1.54932
tr74	T1066I	T1171I		0.193			0.959624
						correlation coefficient (worm resistance vs. rat residual current) =	0.630159
*Note that the worm measurements for these polymorphisms is an average of the
measurements for two alleles (i.e. for A615V, we measured the number of embryos in utero for two alleles, tr73 and tr93)
