# Supplementary material for: A Genetic Screen for Dihydropyridine (DHP)-Resistant Worms Reveals New Residues Required for DHP-Blockage of Mammalian Calcium Channels
Source: PLoS Genet. 2008 May 9;4(5):e1000067. doi: 10.1371/journal.pgen.1000067 (PMC2362100; doi:10.1371/journal.pgen.1000067)
Supplement: Table S3 — An excel file of the Hill coefficients of the rat channel variants in response to nifedipine. (0.02 MB XLS) [file pgen.1000067.s004.xls]

## Sheet: Sheet1
Channel	Hill Coefficient		Number of Trials
Variant	avg	sem
WT	0.6962	0.06603	12
A283V	0.85166	0.0446	5
S666V	0.82752	0.10874	10
A752T	0.84352	0.04803	8
A752V	0.87715	0.0448	14
M1160L	0.79222	0.18287	7
M1161A	0.49569	0.05733	8
V1165L	0.30154	0.0406	11
T1171I	0.95359	0.08524	11
